# Supplementary material for: The Effect of Varying Durations of Post-Harvest Cryogenic Treatments on the Quality of Cabernet Sauvignon Wines
Source: Foods. 2025 Jun 2;14(11):1972. doi: 10.3390/foods14111972 (PMC12154554; doi:10.3390/foods14111972)
Supplement: Supplementary file 1 [file foods-14-01972-s001.zip]

Archive with 1 entries (1 files):
- foods-3569190-supplementary.pdf
